# Supplementary material for: The impact of fresh gas flow on wash-in, wash-out time and gas consumption for sevoflurane and desflurane, comparing two anaesthesia machines, a test-lung study
Source: F1000Res. 2017 Dec 22;6:1997. Originally published 2017 Nov 13. [Version 2] doi: 10.12688/f1000research.13064.2 (PMC5754744; doi:10.12688/f1000research.13064.2)
Supplement: Raw data for the measurements: Flow-I sevoflurane, Flow-I desflurane, Aisys sevoflurane and Aisys desflurane [file f1000research-6-14708-s0000.tgz]

Archive with 1 entries (1 files):
- 97d3abde-9600-404c-ae97-fae18c6f2e7c_Dataset_1.zip
